# Supplementary material for: Unlocking the Potential of Bacillus Strains for a Two-Front Attack on Wireworms and Fungal Pathogens in Oat
Source: Insects. 2025 Dec 24;17(1):28. doi: 10.3390/insects17010028 (PMC12841766; doi:10.3390/insects17010028)
Supplement: Supplementary file 1 [file insects-17-00028-s001.zip]

Archive with 1 entries (1 files):
- insects-4006511-supplementary.pdf
